# Supplementary material for: A method for detecting the quality of cotton seeds based on an improved ResNet50 model
Source: PLoS One. 2023 Feb 15;18(2):e0273057. doi: 10.1371/journal.pone.0273057 (PMC9931132; doi:10.1371/journal.pone.0273057)
Supplement: S1 Data — (ZIP) [file pone.0273057.s001.zip]

Archive with 454 entries (450 files):
- Supporting Information/
- Supporting Information/Broken cotton seed/
- Supporting Information/Broken cotton seed/Image_1.bmp
- Supporting Information/Broken cotton seed/Image_10.bmp
- Supporting Information/Broken cotton seed/Image_100.bmp
- Supporting Information/Broken cotton seed/Image_101.bmp
- Supporting Information/Broken cotton seed/Image_102.bmp
- Supporting Information/Broken cotton seed/Image_103.bmp
- Supporting Information/Broken cotton seed/Image_104.bmp
- Supporting Information/Broken cotton seed/Image_105.bmp
- Supporting Information/Broken cotton seed/Image_106.bmp
- Supporting Information/Broken cotton seed/Image_107.bmp
- Supporting Information/Broken cotton seed/Image_108.bmp
- Supporting Information/Broken cotton seed/Image_109.bmp
- Supporting Information/Broken cotton seed/Image_11.bmp
- Supporting Information/Broken cotton seed/Image_110.bmp
- Supporting Information/Broken cotton seed/Image_111.bmp
- Supporting Information/Broken cotton seed/Image_112.bmp
- Supporting Information/Broken cotton seed/Image_113.bmp
- Supporting Information/Broken cotton seed/Image_114.bmp
- Supporting Information/Broken cotton seed/Image_115.bmp
- Supporting Information/Broken cotton seed/Image_116.bmp
- Supporting Information/Broken cotton seed/Image_117.bmp
- Supporting Information/Broken cotton seed/Image_118.bmp
- Supporting Information/Broken cotton seed/Image_119.bmp
- Supporting Information/Broken cotton seed/Image_12.bmp
- Supporting Information/Broken cotton seed/Image_120.bmp
- Supporting Information/Broken cotton seed/Image_121.bmp
- Supporting Information/Broken cotton seed/Image_122.bmp
- Supporting Information/Broken cotton seed/Image_123.bmp
- Supporting Information/Broken cotton seed/Image_124.bmp
- Supporting Information/Broken cotton seed/Image_125.bmp
- Supporting Information/Broken cotton seed/Image_126.bmp
- Supporting Information/Broken cotton seed/Image_127.bmp
- Supporting Information/Broken cotton seed/Image_128.bmp
- Supporting Information/Broken cotton seed/Image_129.bmp
- Supporting Information/Broken cotton seed/Image_13.bmp
- Supporting Information/Broken cotton seed/Image_130.bmp
- Supporting Information/Broken cotton seed/Image_131.bmp
- Supporting Information/Broken cotton seed/Image_132.bmp
- Supporting Information/Broken cotton seed/Image_133.bmp
- Supporting Information/Broken cotton seed/Image_134.bmp
- Supporting Information/Broken cotton seed/Image_135.bmp
- Supporting Information/Broken cotton seed/Image_136.bmp
- Supporting Information/Broken cotton seed/Image_137.bmp
- Supporting Information/Broken cotton seed/Image_138.bmp
- Supporting Information/Broken cotton seed/Image_139.bmp
- Supporting Information/Broken cotton seed/Image_14.bmp
- Supporting Information/Broken cotton seed/Image_140.bmp
- Supporting Information/Broken cotton seed/Image_141.bmp
- Supporting Information/Broken cotton seed/Image_142.bmp
- Supporting Information/Broken cotton seed/Image_143.bmp
- Supporting Information/Broken cotton seed/Image_144.bmp
- Supporting Information/Broken cotton seed/Image_145.bmp
- Supporting Information/Broken cotton seed/Image_146.bmp
- Supporting Information/Broken cotton seed/Image_147.bmp
- Supporting Information/Broken cotton seed/Image_148.bmp
- Supporting Information/Broken cotton seed/Image_149.bmp
- Supporting Information/Broken cotton seed/Image_15.bmp
- Supporting Information/Broken cotton seed/Image_150.bmp
- Supporting Information/Broken cotton seed/Image_16.bmp
- Supporting Information/Broken cotton seed/Image_17.bmp
- Supporting Information/Broken cotton seed/Image_18.bmp
- Supporting Information/Broken cotton seed/Image_19.bmp
- Supporting Information/Broken cotton seed/Image_2.bmp
- Supporting Information/Broken cotton seed/Image_20.bmp
- Supporting Information/Broken cotton seed/Image_21.bmp
- Supporting Information/Broken cotton seed/Image_22.bmp
- Supporting Information/Broken cotton seed/Image_23.bmp
- Supporting Information/Broken cotton seed/Image_24.bmp
- Supporting Information/Broken cotton seed/Image_25.bmp
- Supporting Information/Broken cotton seed/Image_26.bmp
- Supporting Information/Broken cotton seed/Image_27.bmp
- Supporting Information/Broken cotton seed/Image_28.bmp
- Supporting Information/Broken cotton seed/Image_29.bmp
- Supporting Information/Broken cotton seed/Image_3.bmp
- Supporting Information/Broken cotton seed/Image_30.bmp
- Supporting Information/Broken cotton seed/Image_31.bmp
- Supporting Information/Broken cotton seed/Image_32.bmp
- Supporting Information/Broken cotton seed/Image_33.bmp
- Supporting Information/Broken cotton seed/Image_34.bmp
- Supporting Information/Broken cotton seed/Image_35.bmp
- Supporting Information/Broken cotton seed/Image_36.bmp
- Supporting Information/Broken cotton seed/Image_37.bmp
- Supporting Information/Broken cotton seed/Image_38.bmp
- Supporting Information/Broken cotton seed/Image_39.bmp
- Supporting Information/Broken cotton seed/Image_4.bmp
- Supporting Information/Broken cotton seed/Image_40.bmp
- Supporting Information/Broken cotton seed/Image_41.bmp
- Supporting Information/Broken cotton seed/Image_42.bmp
- Supporting Information/Broken cotton seed/Image_43.bmp
- Supporting Information/Broken cotton seed/Image_44.bmp
- Supporting Information/Broken cotton seed/Image_45.bmp
- Supporting Information/Broken cotton seed/Image_46.bmp
- Supporting Information/Broken cotton seed/Image_47.bmp
- Supporting Information/Broken cotton seed/Image_48.bmp
- Supporting Information/Broken cotton seed/Image_49.bmp
- Supporting Information/Broken cotton seed/Image_5.bmp
- Supporting Information/Broken cotton seed/Image_50.bmp
- Supporting Information/Broken cotton seed/Image_51.bmp
- Supporting Information/Broken cotton seed/Image_52.bmp
- Supporting Information/Broken cotton seed/Image_53.bmp
- Supporting Information/Broken cotton seed/Image_54.bmp
- Supporting Information/Broken cotton seed/Image_55.bmp
- Supporting Information/Broken cotton seed/Image_56.bmp
- Supporting Information/Broken cotton seed/Image_57.bmp
- Supporting Information/Broken cotton seed/Image_58.bmp
- Supporting Information/Broken cotton seed/Image_59.bmp
- Supporting Information/Broken cotton seed/Image_6.bmp
- Supporting Information/Broken cotton seed/Image_60.bmp
- Supporting Information/Broken cotton seed/Image_61.bmp
- Supporting Information/Broken cotton seed/Image_62.bmp
- Supporting Information/Broken cotton seed/Image_63.bmp
- Supporting Information/Broken cotton seed/Image_64.bmp
- Supporting Information/Broken cotton seed/Image_65.bmp
- Supporting Information/Broken cotton seed/Image_66.bmp
- Supporting Information/Broken cotton seed/Image_67.bmp
- Supporting Information/Broken cotton seed/Image_68.bmp
- Supporting Information/Broken cotton seed/Image_69.bmp
- Supporting Information/Broken cotton seed/Image_7.bmp
- Supporting Information/Broken cotton seed/Image_70.bmp
- Supporting Information/Broken cotton seed/Image_71.bmp
- Supporting Information/Broken cotton seed/Image_72.bmp
- Supporting Information/Broken cotton seed/Image_73.bmp
- Supporting Information/Broken cotton seed/Image_74.bmp
- Supporting Information/Broken cotton seed/Image_75.bmp
- Supporting Information/Broken cotton seed/Image_76.bmp
- Supporting Information/Broken cotton seed/Image_77.bmp
- Supporting Information/Broken cotton seed/Image_78.bmp
- Supporting Information/Broken cotton seed/Image_79.bmp
- Supporting Information/Broken cotton seed/Image_8.bmp
- Supporting Information/Broken cotton seed/Image_80.bmp
- Supporting Information/Broken cotton seed/Image_81.bmp
- Supporting Information/Broken cotton seed/Image_82.bmp
- Supporting Information/Broken cotton seed/Image_83.bmp
- Supporting Information/Broken cotton seed/Image_84.bmp
- Supporting Information/Broken cotton seed/Image_85.bmp
- Supporting Information/Broken cotton seed/Image_86.bmp
- Supporting Information/Broken cotton seed/Image_87.bmp
- Supporting Information/Broken cotton seed/Image_88.bmp
- Supporting Information/Broken cotton seed/Image_89.bmp
- Supporting Information/Broken cotton seed/Image_9.bmp
- Supporting Information/Broken cotton seed/Image_90.bmp
- Supporting Information/Broken cotton seed/Image_91.bmp
- Supporting Information/Broken cotton seed/Image_92.bmp
- Supporting Information/Broken cotton seed/Image_93.bmp
- Supporting Information/Broken cotton seed/Image_94.bmp
- Supporting Information/Broken cotton seed/Image_95.bmp
- Supporting Information/Broken cotton seed/Image_96.bmp
- Supporting Information/Broken cotton seed/Image_97.bmp
- Supporting Information/Broken cotton seed/Image_98.bmp
- Supporting Information/Broken cotton seed/Image_99.bmp
- Supporting Information/Cracked cotton seed/
- Supporting Information/Cracked cotton seed/Image_1000.bmp
- Supporting Information/Cracked cotton seed/Image_1001.bmp
- Supporting Information/Cracked cotton seed/Image_1002.bmp
- Supporting Information/Cracked cotton seed/Image_1003.bmp
- Supporting Information/Cracked cotton seed/Image_1004.bmp
- Supporting Information/Cracked cotton seed/Image_1005.bmp
- Supporting Information/Cracked cotton seed/Image_1006.bmp
- Supporting Information/Cracked cotton seed/Image_1007.bmp
- Supporting Information/Cracked cotton seed/Image_1008.bmp
- Supporting Information/Cracked cotton seed/Image_1009.bmp
- Supporting Information/Cracked cotton seed/Image_1010.bmp
- Supporting Information/Cracked cotton seed/Image_1011.bmp
- Supporting Information/Cracked cotton seed/Image_1012.bmp
- Supporting Information/Cracked cotton seed/Image_1013.bmp
- Supporting Information/Cracked cotton seed/Image_1014.bmp
- Supporting Information/Cracked cotton seed/Image_1015.bmp
- Supporting Information/Cracked cotton seed/Image_1016.bmp
- Supporting Information/Cracked cotton seed/Image_1017.bmp
- Supporting Information/Cracked cotton seed/Image_1018.bmp
- Supporting Information/Cracked cotton seed/Image_1019.bmp
- Supporting Information/Cracked cotton seed/Image_1020.bmp
- Supporting Information/Cracked cotton seed/Image_1021.bmp
- Supporting Information/Cracked cotton seed/Image_1022.bmp
- Supporting Information/Cracked cotton seed/Image_1023.bmp
- Supporting Information/Cracked cotton seed/Image_1024.bmp
- Supporting Information/Cracked cotton seed/Image_1025.bmp
- Supporting Information/Cracked cotton seed/Image_1026.bmp
- Supporting Information/Cracked cotton seed/Image_1027.bmp
- Supporting Information/Cracked cotton seed/Image_1028.bmp
- Supporting Information/Cracked cotton seed/Image_1029.bmp
- Supporting Information/Cracked cotton seed/Image_1030.bmp
- Supporting Information/Cracked cotton seed/Image_1031.bmp
- Supporting Information/Cracked cotton seed/Image_1032.bmp
- Supporting Information/Cracked cotton seed/Image_1033.bmp
- Supporting Information/Cracked cotton seed/Image_1034.bmp
- Supporting Information/Cracked cotton seed/Image_1035.bmp
- Supporting Information/Cracked cotton seed/Image_1036.bmp
- Supporting Information/Cracked cotton seed/Image_1037.bmp
- Supporting Information/Cracked cotton seed/Image_1038.bmp
- Supporting Information/Cracked cotton seed/Image_1039.bmp
- Supporting Information/Cracked cotton seed/Image_1040.bmp
- Supporting Information/Cracked cotton seed/Image_1041.bmp
- Supporting Information/Cracked cotton seed/Image_1042.bmp
- Supporting Information/Cracked cotton seed/Image_1043.bmp
- Supporting Information/Cracked cotton seed/Image_1044.bmp
- Supporting Information/Cracked cotton seed/Image_1045.bmp
- Supporting Information/Cracked cotton seed/Image_1046.bmp
- Supporting Information/Cracked cotton seed/Image_1047.bmp
- Supporting Information/Cracked cotton seed/Image_1048.bmp
- Supporting Information/Cracked cotton seed/Image_1049.bmp
- Supporting Information/Cracked cotton seed/Image_1050.bmp
- Supporting Information/Cracked cotton seed/Image_1051.bmp
- Supporting Information/Cracked cotton seed/Image_1052.bmp
- Supporting Information/Cracked cotton seed/Image_1053.bmp
- Supporting Information/Cracked cotton seed/Image_1054.bmp
- Supporting Information/Cracked cotton seed/Image_1055.bmp
- Supporting Information/Cracked cotton seed/Image_1056.bmp
- Supporting Information/Cracked cotton seed/Image_1057.bmp
- Supporting Information/Cracked cotton seed/Image_1058.bmp
- Supporting Information/Cracked cotton seed/Image_1059.bmp
- Supporting Information/Cracked cotton seed/Image_1060.bmp
- Supporting Information/Cracked cotton seed/Image_1061.bmp
- Supporting Information/Cracked cotton seed/Image_1062.bmp
- Supporting Information/Cracked cotton seed/Image_1063.bmp
- Supporting Information/Cracked cotton seed/Image_1064.bmp
- Supporting Information/Cracked cotton seed/Image_1065.bmp
- Supporting Information/Cracked cotton seed/Image_1066.bmp
- Supporting Information/Cracked cotton seed/Image_1067.bmp
- Supporting Information/Cracked cotton seed/Image_1068.bmp
- Supporting Information/Cracked cotton seed/Image_1069.bmp
- Supporting Information/Cracked cotton seed/Image_1070.bmp
- Supporting Information/Cracked cotton seed/Image_1071.bmp
- Supporting Information/Cracked cotton seed/Image_1072.bmp
- Supporting Information/Cracked cotton seed/Image_1073.bmp
- Supporting Information/Cracked cotton seed/Image_1074.bmp
- Supporting Information/Cracked cotton seed/Image_1075.bmp
- Supporting Information/Cracked cotton seed/Image_1076.bmp
- Supporting Information/Cracked cotton seed/Image_1077.bmp
- Supporting Information/Cracked cotton seed/Image_1078.bmp
- Supporting Information/Cracked cotton seed/Image_1079.bmp
- Supporting Information/Cracked cotton seed/Image_1080.bmp
- Supporting Information/Cracked cotton seed/Image_1081.bmp
- Supporting Information/Cracked cotton seed/Image_1082.bmp
- Supporting Information/Cracked cotton seed/Image_1083.bmp
- Supporting Information/Cracked cotton seed/Image_1084.bmp
- Supporting Information/Cracked cotton seed/Image_1085.bmp
- Supporting Information/Cracked cotton seed/Image_1086.bmp
- Supporting Information/Cracked cotton seed/Image_1087.bmp
- Supporting Information/Cracked cotton seed/Image_1088.bmp
- Supporting Information/Cracked cotton seed/Image_1089.bmp
- Supporting Information/Cracked cotton seed/Image_1090.bmp
- Supporting Information/Cracked cotton seed/Image_1091.bmp
- Supporting Information/Cracked cotton seed/Image_1092.bmp
- Supporting Information/Cracked cotton seed/Image_1093.bmp
- Supporting Information/Cracked cotton seed/Image_1094.bmp
- Supporting Information/Cracked cotton seed/Image_1095.bmp
- Supporting Information/Cracked cotton seed/Image_1096.bmp
- Supporting Information/Cracked cotton seed/Image_1097.bmp
- Supporting Information/Cracked cotton seed/Image_1098.bmp
- Supporting Information/Cracked cotton seed/Image_1099.bmp
- Supporting Information/Cracked cotton seed/Image_1100.bmp
- Supporting Information/Cracked cotton seed/Image_1101.bmp
- Supporting Information/Cracked cotton seed/Image_1102.bmp
- Supporting Information/Cracked cotton seed/Image_1103.bmp
- Supporting Information/Cracked cotton seed/Image_1104.bmp
- Supporting Information/Cracked cotton seed/Image_1105.bmp
- Supporting Information/Cracked cotton seed/Image_1106.bmp
- Supporting Information/Cracked cotton seed/Image_1107.bmp
- Supporting Information/Cracked cotton seed/Image_1108.bmp
- Supporting Information/Cracked cotton seed/Image_1109.bmp
- Supporting Information/Cracked cotton seed/Image_1110.bmp
- Supporting Information/Cracked cotton seed/Image_1111.bmp
- Supporting Information/Cracked cotton seed/Image_1112.bmp
- Supporting Information/Cracked cotton seed/Image_1113.bmp
- Supporting Information/Cracked cotton seed/Image_1114.bmp
- Supporting Information/Cracked cotton seed/Image_1115.bmp
- Supporting Information/Cracked cotton seed/Image_1116.bmp
- Supporting Information/Cracked cotton seed/Image_1117.bmp
- Supporting Information/Cracked cotton seed/Image_1118.bmp
- Supporting Information/Cracked cotton seed/Image_1119.bmp
- Supporting Information/Cracked cotton seed/Image_1120.bmp
- Supporting Information/Cracked cotton seed/Image_1121.bmp
- Supporting Information/Cracked cotton seed/Image_1122.bmp
- Supporting Information/Cracked cotton seed/Image_1123.bmp
- Supporting Information/Cracked cotton seed/Image_1124.bmp
- Supporting Information/Cracked cotton seed/Image_1125.bmp
- Supporting Information/Cracked cotton seed/Image_1126.bmp
- Supporting Information/Cracked cotton seed/Image_1127.bmp
- Supporting Information/Cracked cotton seed/Image_1128.bmp
- Supporting Information/Cracked cotton seed/Image_1129.bmp
- Supporting Information/Cracked cotton seed/Image_1130.bmp
- Supporting Information/Cracked cotton seed/Image_1131.bmp
- Supporting Information/Cracked cotton seed/Image_1132.bmp
- Supporting Information/Cracked cotton seed/Image_1133.bmp
- Supporting Information/Cracked cotton seed/Image_1134.bmp
- Supporting Information/Cracked cotton seed/Image_1135.bmp
- Supporting Information/Cracked cotton seed/Image_1136.bmp
- Supporting Information/Cracked cotton seed/Image_1137.bmp
- Supporting Information/Cracked cotton seed/Image_1138.bmp
- Supporting Information/Cracked cotton seed/Image_1139.bmp
- Supporting Information/Cracked cotton seed/Image_1140.bmp
- Supporting Information/Cracked cotton seed/Image_1141.bmp
- Supporting Information/Cracked cotton seed/Image_1142.bmp
- Supporting Information/Cracked cotton seed/Image_1143.bmp
- Supporting Information/Cracked cotton seed/Image_1144.bmp
- Supporting Information/Cracked cotton seed/Image_1145.bmp
- Supporting Information/Cracked cotton seed/Image_1146.bmp
[truncated: 154 more entries]
